# Supplementary material for: Multiple plant diversity components drive consumer communities across ecosystems
Source: Nat Commun. 2019 Mar 29;10:1460. doi: 10.1038/s41467-019-09448-8 (PMC6440984; doi:10.1038/s41467-019-09448-8)
Supplement: Supplementary file 5 — Supplementary Data 1 [file 41467_2019_9448_MOESM5_ESM.xlsx]

## Sheet: Jena grassland experiment
Order	Family	Species	Trophic level
Araneae	Araneidae	Mangora_acalypha	predator
Araneae	Araneidae	Neottiura_bimaculata	predator
Araneae	Clubionidae	Clubiona_lutescens	predator
Araneae	Clubionidae	Clubiona_reclusa	predator
Araneae	Dictynidae	Argenna_subnigra	predator
Araneae	Dictynidae	Dictyna_uncinata	predator
Araneae	Gnaphosidae	Drassyllus_lutetianus	predator
Araneae	Gnaphosidae	Drassyllus_pusillus	predator
Araneae	Gnaphosidae	Micaria_pulicaria	predator
Araneae	Hahniidae	Hahnia_nava	predator
Araneae	Linyphiidae	Agyneta_affinis	predator
Araneae	Linyphiidae	Agyneta_rurestris	predator
Araneae	Linyphiidae	Araeoncus_humilis	predator
Araneae	Linyphiidae	Bathyphantes_gracilis	predator
Araneae	Linyphiidae	Bathyphantes_parvulus	predator
Araneae	Linyphiidae	Collinsia_inerrans	predator
Araneae	Linyphiidae	Dicymbium_nigrum_brevisetosum	predator
Araneae	Linyphiidae	Diplocephalus_cristatus	predator
Araneae	Linyphiidae	Diplostyla_concolor	predator
Araneae	Linyphiidae	Dismodicus_bifrons	predator
Araneae	Linyphiidae	Erigone_atra	predator
Araneae	Linyphiidae	Erigone_dentipalpis	predator
Araneae	Linyphiidae	Mermessus_trilobatus	predator
Araneae	Linyphiidae	Micrargus_herbigradus	predator
Araneae	Linyphiidae	Micrargus_subaequalis	predator
Araneae	Linyphiidae	Neriene_clathrata	predator
Araneae	Linyphiidae	Oedothorax_apicatus	predator
Araneae	Linyphiidae	Oedothorax_retusus	predator
Araneae	Linyphiidae	Palliduphantes_insignis	predator
Araneae	Linyphiidae	Palliduphantes_pallidus	predator
Araneae	Linyphiidae	Pelecopsis_parallela	predator
Araneae	Linyphiidae	Pocadicnemis_juncea	predator
Araneae	Linyphiidae	Porrhomma_microphthalmum	predator
Araneae	Linyphiidae	Porrhomma_microps	predator
Araneae	Linyphiidae	Tenuiphantes_tenuis	predator
Araneae	Linyphiidae	Troxochrus_scabriculus	predator
Araneae	Liocranidae	Phrurolithus_festivus	predator
Araneae	Lycosidae	Alopecosa_pulverulenta	predator
Araneae	Lycosidae	Pardosa_agrestis	predator
Araneae	Lycosidae	Pardosa_amentata	predator
Araneae	Lycosidae	Pardosa_hortensis	predator
Araneae	Lycosidae	Pardosa_lugubris	predator
Araneae	Lycosidae	Pardosa_palustris	predator
Araneae	Lycosidae	Pardosa_prativaga	predator
Araneae	Lycosidae	Pardosa_pullata	predator
Araneae	Lycosidae	Piratula_hygrophila	predator
Araneae	Lycosidae	Piratula_latitans	predator
Araneae	Lycosidae	Trochosa_ruricola	predator
Araneae	Lycosidae	Trochosa_terricola	predator
Araneae	Lycosidae	Xerolycosa_miniata	predator
Araneae	Philodromidae	Philodromus_cespitum	predator
Araneae	Pisauridae	Pisaura_mirabilis	predator
Araneae	Salticidae	Myrmarachne_formicaria	predator
Araneae	Salticidae	Synageles_venator	predator
Araneae	Tetragnathidae	Pachygnatha_clercki	predator
Araneae	Tetragnathidae	Pachygnatha_degeeri	predator
Araneae	Tetragnathidae	Tetragnatha_pinicola	predator
Araneae	Theridiidae	Cryptachaea_riparia	predator
Araneae	Theridiidae	Phylloneta_impressa	predator
Araneae	Thomisidae	Ozyptila_simplex	predator
Araneae	Thomisidae	Xysticus_cristatus	predator
Araneae	Thomisidae	Xysticus_kochi	predator
Araneae	Thomisidae	Xysticus_ulmi	predator
Araneae	Zoridae	Zora_spinimana	predator
Coleoptera	Apionidae	Acanephodus_onopordi	herbivore
Coleoptera	Apionidae	Apion_cruentatum	herbivore
Coleoptera	Apionidae	Catapion_seniculus	herbivore
Coleoptera	Apionidae	Diplapion_confluens	herbivore
Coleoptera	Apionidae	Ischnopterapion_virens	herbivore
Coleoptera	Apionidae	Perapion_violaceum	herbivore
Coleoptera	Apionidae	Protapion_apricans	herbivore
Coleoptera	Apionidae	Protapion_assimile	herbivore
Coleoptera	Apionidae	Protapion_fulvipes	herbivore
Coleoptera	Apionidae	Protapion_nigritarse	herbivore
Coleoptera	Apionidae	Protapion_trifolii	herbivore
Coleoptera	Apionidae	Squamapion_cineraceum	herbivore
Coleoptera	Byrrhidae	Byrrhus_pilula	herbivore
Coleoptera	Byrrhidae	Cytilus_sericeus	herbivore
Coleoptera	Byrrhidae	Lamprobyrrhulus_nitidus	herbivore
Coleoptera	Cantharidae	Rhagonycha_fulva	predator
Coleoptera	Carabidae	Agonum_muelleri	predator
Coleoptera	Carabidae	Amara_(Celia)_bifrons	predator
Coleoptera	Carabidae	Amara_(Curtonotus)_aulica	predator
Coleoptera	Carabidae	Amara_(Percosia)_equestris	predator
Coleoptera	Carabidae	Amara_(s.str.)_aenea	predator
Coleoptera	Carabidae	Amara_(s.str.)_convexior	predator
Coleoptera	Carabidae	Amara_(s.str.)_familiaris	predator
Coleoptera	Carabidae	Amara_(s.str.)_lunicollis	predator
Coleoptera	Carabidae	Amara_(s.str.)_montivaga	predator
Coleoptera	Carabidae	Amara_(s.str.)_similata	predator
Coleoptera	Carabidae	Amara_aenea	predator
Coleoptera	Carabidae	Amara_aulica	predator
Coleoptera	Carabidae	Anchomenus_dorsalis	predator
Coleoptera	Carabidae	Anisodactylus_binotatus	predator
Coleoptera	Carabidae	Asaphidion_pallipes	predator
Coleoptera	Carabidae	Badister_bullatus	predator
Coleoptera	Carabidae	Bembidion_(Metallina)_lampros	predator
Coleoptera	Carabidae	Bembidion_(Metallina)_properans	predator
Coleoptera	Carabidae	Bembidion_(Philochthus)_lunulatum	predator
Coleoptera	Carabidae	Bembidion_(s.str.)_quadrimaculatum	predator
Coleoptera	Carabidae	Calathus_fuscipes	predator
Coleoptera	Carabidae	Calathus_melanocephalus	predator
Coleoptera	Carabidae	Carabus_nemoralis	predator
Coleoptera	Carabidae	Cicindela_campestris	predator
Coleoptera	Carabidae	Clivina_fossor	predator
Coleoptera	Carabidae	Diachromus_germanus	herbivore
Coleoptera	Carabidae	Dyschirius_globosus	predator
Coleoptera	Carabidae	Harpalus_affinis	predator
Coleoptera	Carabidae	Harpalus_distinguendus	predator
Coleoptera	Carabidae	Harpalus_griseus	predator
Coleoptera	Carabidae	Harpalus_latus	herbivore
Coleoptera	Carabidae	Harpalus_rubripes	herbivore
Coleoptera	Carabidae	Harpalus_rufipes	predator
Coleoptera	Carabidae	Limodromus_assimilis	predator
Coleoptera	Carabidae	Loricera_pilicornis	predator
Coleoptera	Carabidae	Microlestes_maurus	predator
Coleoptera	Carabidae	Microlestes_minutulus	predator
Coleoptera	Carabidae	Nebria_brevicollis	predator
Coleoptera	Carabidae	Notiophilus_aestuans	predator
Coleoptera	Carabidae	Ophonus_azureus	herbivore
Coleoptera	Carabidae	Ophonus_schaubergerianus	herbivore
Coleoptera	Carabidae	Poecilus_cupreus	predator
Coleoptera	Carabidae	Poecilus_versicolor	predator
Coleoptera	Carabidae	Pterostichus_melanarius	predator
Coleoptera	Carabidae	Pterostichus_vernalis	predator
Coleoptera	Carabidae	Syntomus_truncatellus	predator
Coleoptera	Carabidae	Trechus_quadristriatus	predator
Coleoptera	Chrysomelidae	Aphthona_pallida	herbivore
Coleoptera	Chrysomelidae	Asiorestia_ferruginea	herbivore
Coleoptera	Chrysomelidae	Cassida_vibex	herbivore
Coleoptera	Chrysomelidae	Chaetocnema_(s.str.)_hortensis	herbivore
Coleoptera	Chrysomelidae	Chrysolina_haemoptera	herbivore
Coleoptera	Chrysomelidae	Longitarsus_atricillus	herbivore
Coleoptera	Chrysomelidae	Longitarsus_luridus	herbivore
Coleoptera	Chrysomelidae	Longitarsus_lycopi	herbivore
Coleoptera	Chrysomelidae	Longitarsus_melanocephalus	herbivore
Coleoptera	Chrysomelidae	Longitarsus_noricus	herbivore
Coleoptera	Chrysomelidae	Longitarsus_pratensis	herbivore
Coleoptera	Chrysomelidae	Longitarsus_succineus	herbivore
Coleoptera	Chrysomelidae	Neocrepidodera_ferruginea	herbivore
Coleoptera	Chrysomelidae	Oulema_duftschmidi	herbivore
Coleoptera	Chrysomelidae	Phyllotreta_vittula	herbivore
Coleoptera	Chrysomelidae	Sphaeroderma_rubidum	herbivore
Coleoptera	Clambidae	Clambus_armadillo	herbivore
Coleoptera	Coccinellidae	Coccinella_septempunctata	predator
Coleoptera	Coccinellidae	Platynaspis_luteorubra	predator
Coleoptera	Coccinellidae	Propylea_quatuordecimpunctata	predator
Coleoptera	Coccinellidae	Psyllobora_vigintiduopunctata	predator
Coleoptera	Coccinellidae	Scymnus_frontalis	predator
Coleoptera	Corylophidae	Sericoderus_lateralis	other
Coleoptera	Cryptophagidae	Atomaria_atricapilla	predator
Coleoptera	Cryptophagidae	Atomaria_cf._rhenana	other
Coleoptera	Cryptophagidae	Atomaria_fuscata	other
Coleoptera	Cryptophagidae	Atomaria_linearis	other
Coleoptera	Cryptophagidae	Atomaria_nigrirostris	other
Coleoptera	Cryptophagidae	Atomaria_testacea	predator
Coleoptera	Cryptophagidae	Cryptophagus_setulosus	other
Coleoptera	Curculionidae	Alophus_triguttatus	herbivore
Coleoptera	Curculionidae	Barynotus_obscurus	herbivore
Coleoptera	Curculionidae	Barypeithes_pellucidus	herbivore
Coleoptera	Curculionidae	Barypeithes_trichopterus	herbivore
Coleoptera	Curculionidae	Eusomus_ovulum	herbivore
Coleoptera	Curculionidae	Glocianus_punctiger	herbivore
Coleoptera	Curculionidae	Gymnaetron_pascuorum	herbivore
Coleoptera	Curculionidae	Hypera_nigrirostris	herbivore
Coleoptera	Curculionidae	Hypera_venusta	herbivore
Coleoptera	Curculionidae	Lepyrus_capucinus	herbivore
Coleoptera	Curculionidae	Liophloeus_tessulatus	herbivore
Coleoptera	Curculionidae	Mecinus_pyraster	herbivore
Coleoptera	Curculionidae	Nedyus_quadrimaculatus	herbivore
Coleoptera	Curculionidae	Otiorhynchus_ligustici	herbivore
Coleoptera	Curculionidae	Phyllobius_pyri	herbivore
Coleoptera	Curculionidae	Rhinoncus_pericarpius	herbivore
Coleoptera	Curculionidae	Sitona_hispidulus	herbivore
Coleoptera	Curculionidae	Sitona_humeralis	herbivore
Coleoptera	Curculionidae	Sitona_lepidus	herbivore
Coleoptera	Curculionidae	Sitona_lineatus	herbivore
Coleoptera	Curculionidae	Sitona_sulcifrons	herbivore
Coleoptera	Curculionidae	Sitona_suturalis	herbivore
Coleoptera	Curculionidae	Sitona_waterhousei	herbivore
Coleoptera	Curculionidae	Tanymecus_palliatus	herbivore
Coleoptera	Curculionidae	Trachyphloeus_aristatus	herbivore
Coleoptera	Curculionidae	Trichosirocalus_troglodytes	herbivore
Coleoptera	Curculionidae	Tychius_picirostris	herbivore
Coleoptera	Dermestidae	Dermestes_laniarius	other
Coleoptera	Elateridae	Adrastus_rachifer	herbivore
Coleoptera	Elateridae	Agriotes_obscurus	predator
Coleoptera	Elateridae	Agriotes_sputator	predator
Coleoptera	Elateridae	Agrypnus_murinus	predator
Coleoptera	Elateridae	Athous_bicolor	herbivore
Coleoptera	Elateridae	Hemicrepidius_niger	herbivore
Coleoptera	Elateridae	Oedostethus_quadripustulatus	predator
Coleoptera	Histeridae	Margarinotus_carbonarius	predator
Coleoptera	Latridiidae	Corticarina_fuscula	other
Coleoptera	Latridiidae	Cortinicara_gibbosa	other
Coleoptera	Latridiidae	Enicmus_histrio	other
Coleoptera	Latridiidae	Enicmus_transversus	other
Coleoptera	Latridiidae	Corticaria_elongata	predator
Coleoptera	Leiodidae	Liocyrtusa_cf._pauxilla	other
Coleoptera	Leiodidae	Ptomaphagus_sericatus	other
Coleoptera	Leiodidae	Ptomaphagus_varicornis	predator
Coleoptera	Malachiidae	Charopus_flavipes	other
Coleoptera	Malachiidae	Malachius_bipustulatus	predator
Coleoptera	Mordellidae	Mordellistena_falsoparvula	predator
Coleoptera	Nitidulidae	Meligethes_aeneus	herbivore
Coleoptera	Nitidulidae	Meligethes_nigrescens	herbivore
Coleoptera	Ptiliidae	Acrotrichis_sp.	other
Coleoptera	Ptiliidae	Ptenidium_pusillum	other
Coleoptera	Scarabaeidae	Amphimallon_solstitiale	herbivore
Coleoptera	Scarabaeidae	Onthophagus_ovatus	predator
Coleoptera	Scolytidae	Hylastinus_obscurus	herbivore
Coleoptera	Silphidae	Thanatophilus_sinuatus	other
Coleoptera	Staphylinidae	Aleochara_bipustulata	predator
Coleoptera	Staphylinidae	Alevonota_gracilenta	predator
Coleoptera	Staphylinidae	Aloconota_gregaria	predator
Coleoptera	Staphylinidae	Amischa_cf._analis	predator
Coleoptera	Staphylinidae	Anotylus_insecatus	predator
Coleoptera	Staphylinidae	Anotylus_rugosus	predator
Coleoptera	Staphylinidae	Atheta_(Mocyta)_fungi	predator
Coleoptera	Staphylinidae	Atheta_(Philhygra)_elongatula	predator
Coleoptera	Staphylinidae	Atheta_(Philhygra)_palustris	predator
Coleoptera	Staphylinidae	Atheta_oblita	other
Coleoptera	Staphylinidae	Cordalia_obscura	predator
Coleoptera	Staphylinidae	Dinaraea_angustula	predator
Coleoptera	Staphylinidae	Drusilla_canaliculata	other
Coleoptera	Staphylinidae	Gabrius_breviventer	predator
Coleoptera	Staphylinidae	Gyrohypnus_angustatus	predator
Coleoptera	Staphylinidae	Ischnosoma_splendidum	other
Coleoptera	Staphylinidae	Lathrobium_dilutum	predator
Coleoptera	Staphylinidae	Lathrobium_fulvipenne	predator
Coleoptera	Staphylinidae	Micropeplus_porcatus	predator
Coleoptera	Staphylinidae	Ocypus_nitens	predator
Coleoptera	Staphylinidae	Ocypus_olens	predator
Coleoptera	Staphylinidae	Oligota_cf._pusillima	predator
Coleoptera	Staphylinidae	Oxypoda_brachyptera	predator
Coleoptera	Staphylinidae	Paederus_littoralis	predator
Coleoptera	Staphylinidae	Philonthus_carbonarius	predator
Coleoptera	Staphylinidae	Philonthus_cognatus	predator
Coleoptera	Staphylinidae	Platydracus_stercorarius	predator
Coleoptera	Staphylinidae	Platystethus_nitens	predator
Coleoptera	Staphylinidae	Quedius_molochinus	predator
Coleoptera	Staphylinidae	Scopaeus_laevigatus	predator
Coleoptera	Staphylinidae	Scopaeus_minutus	predator
Coleoptera	Staphylinidae	Stenus_clavicornis	predator
Coleoptera	Staphylinidae	Stenus_nanus	predator
Coleoptera	Staphylinidae	Tachyporus_atriceps	predator
Coleoptera	Staphylinidae	Tachyporus_dispar	predator
Coleoptera	Staphylinidae	Tachyporus_hypnorum	predator
Coleoptera	Staphylinidae	Tachyporus_nitidulus	predator
Coleoptera	Staphylinidae	Tachyporus_obtusus	predator
Coleoptera	Staphylinidae	Tachyporus_pulchellus	predator
Coleoptera	Staphylinidae	Tasgius_pedator	predator
Coleoptera	Staphylinidae	Xantholinus_linearis	predator
Coleoptera	Staphylinidae	Xantholinus_longiventris	predator
Coleoptera	Staphylinidae	Zyras_limbatus	predator
Geophilomorpha	Geophilidae	Geophilus_carpophagus	predator
Geophilomorpha	Schendylidae	Schendyla_nemorensis	predator
Geophilomorpha		Necrophloephagus_flavus	predator
Hemiptera	Anthocoridae	Orius_niger	predator
Hemiptera	Aphrophoridae	Aphrophora_alni	herbivore
Hemiptera	Aphrophoridae	Neophilaenus_campestris	herbivore
Hemiptera	Berytidae	Berytinus_minor	herbivore
Hemiptera	Cercopidae	Philaenus_spumarius	herbivore
Hemiptera	Cicadellidae	Adarrus_multinotatus	herbivore
Hemiptera	Cicadellidae	Anaceratagallia_ribauti	herbivore
Hemiptera	Cicadellidae	Aphrodes_spec.	herbivore
Hemiptera	Cicadellidae	Arthaldeus_pascuallus	herbivore
Hemiptera	Cicadellidae	Balclutha_punctata	herbivore
Hemiptera	Cicadellidae	Cicadula_persimilis	herbivore
Hemiptera	Cicadellidae	Cicadula_spec.	herbivore
Hemiptera	Cicadellidae	Deltocephalus_pulicaris	herbivore
Hemiptera	Cicadellidae	Emelyanoviana_mollicula	herbivore
Hemiptera	Cicadellidae	Eupteryx_atropunctata	herbivore
Hemiptera	Cicadellidae	Eupteryx_notata	herbivore
Hemiptera	Cicadellidae	Euscelis_incisus	herbivore
Hemiptera	Cicadellidae	Macrosteles_laevis	herbivore
Hemiptera	Cicadellidae	Macrosteles_spec.	herbivore
Hemiptera	Cicadellidae	Neoaliturus_fenestratus	herbivore
Hemiptera	Cicadellidae	Psammotettix_alienus	herbivore
Hemiptera	Cicadellidae	Psammotettix_confinis	herbivore
Hemiptera	Cicadellidae	Psammotettix_helvolus	herbivore
Hemiptera	Cicadellidae	Psammotettix_spec.	herbivore
Hemiptera	Cicadellidae	Typhlocybinae	herbivore
Hemiptera	Cicadellidae	Zyginidia_scutellaris	herbivore
Hemiptera	Delphacidae	Acanthodelphax_spinosa	herbivore
Hemiptera	Delphacidae	Dicranotropis_hamata	herbivore
Hemiptera	Delphacidae	Javesella_pellucida	herbivore
Hemiptera	Delphacidae	Laodelphax_striatella	herbivore
Hemiptera	Delphacidae	Ribautodelphax_albostriata	herbivore
Hemiptera	Delphacidae	Ribautodelphax_angulosa	herbivore
Hemiptera	Delphacidae	Xanthodelphax_straminea	herbivore
Hemiptera	Lygaeidae	Megalonotus_chiragra	herbivore
Hemiptera	Miridae	Adelphocoris_lineolatus	herbivore
Hemiptera	Miridae	Adelphocoris_quadripunctatus	herbivore
Hemiptera	Miridae	Halticus_apterus	herbivore
Hemiptera	Miridae	Leptopterna_dolobrata	herbivore
Hemiptera	Miridae	Lygus_pratensis	herbivore
Hemiptera	Miridae	Lygus_rugulipennis	predator
Hemiptera	Miridae	Notostira_elongata	herbivore
Hemiptera	Miridae	Plagiognathus_arbustorum	predator
Hemiptera	Miridae	Plagiognathus_chrysanthemi	predator
Hemiptera	Miridae	Stenodema_calcarata	herbivore
Hemiptera	Miridae	Stenodema_laevigata	herbivore
Hemiptera	Miridae	Trigonotylus_caelestialium	herbivore
Hemiptera	Nabidae	Himacerus_mirmicoides	predator
Hemiptera	Nabidae	Nabis_(N.)_sp.	predator
Hemiptera	Nabidae	Nabis_brevis	predator
Hemiptera	Nabidae	Nabis_pseudoferus	predator
Hemiptera	Pentatomidae	Carpocoris_fuscispinus	herbivore
Hemiptera	Pentatomidae	Dolycoris_baccarum	herbivore
Hemiptera	Rhopalidae	Corizus_hyoscyami	herbivore
Hemiptera	Rhopalidae	Rhopalus_subrufus	herbivore
Hemiptera	Rhyparochromidae	Rhyparochromus_pini	herbivore
Hemiptera	Rhyparochromidae	Scolopostethus_affinis	other
Hemiptera	Saldidae	Saldula_saltatoria	predator
Hemiptera	Scutelleridae	Eurygaster_maura	herbivore
Hemiptera	Tingidae	Kalama_tricornis	herbivore
Hymenoptera	Aphelinidae	Aphelinidae	parasitoid
Hymenoptera	Apidae	Apis_mellifera	other
Hymenoptera	Apidae	Bombus_lapidarius	other
Hymenoptera	Apidae	Bombus_pratorum	other
Hymenoptera	Braconidae	Alysiinae	parasitoid
Hymenoptera	Braconidae	Aphidiinae	parasitoid
Hymenoptera	Braconidae	Braconinae	parasitoid
Hymenoptera	Braconidae	Doryctinae	parasitoid
Hymenoptera	Braconidae	Microgasterinae	parasitoid
Hymenoptera	Braconidae	Opiinae	parasitoid
Hymenoptera	Ceraphronidae	Ceraphronidae	parasitoid
Hymenoptera	Cynipidae	Cynipidae	herbivore
Hymenoptera	Diapriidae	Diapriidae	parasitoid
Hymenoptera	Encyrtidae	Encyrtidae	parasitoid
Hymenoptera	Eucoliidae	Eucoliidae	parasitoid
Hymenoptera	Eulophidae	Eulophidae	parasitoid
Hymenoptera	Eupelmidae	Eupelmidae	parasitoid
Hymenoptera	Euphorinae	Euphorinae	parasitoid
Hymenoptera	Eurytomidae	Eurytomidae	parasitoid
Hymenoptera	Halictidae	Lasioglossum_lativentre	other
Hymenoptera	Ichneumonidae	Campopleginae	parasitoid
Hymenoptera	Ichneumonidae	Cryptinae	parasitoid
Hymenoptera	Ichneumonidae	Diplazontinae	parasitoid
Hymenoptera	Ichneumonidae	Pimplinae	parasitoid
Hymenoptera	Ichneumonidae	Tersilochinae	parasitoid
Hymenoptera	Megaspilidae	Megaspilidae	parasitoid
Hymenoptera	Mymaridae	Mymaridae	parasitoid
Hymenoptera	Platygastridae	Platygastridae	parasitoid
Hymenoptera	Proctotrupidae	Proctotrupidae	parasitoid
Hymenoptera	Pteromalidae	Pteromalidae	parasitoid
Hymenoptera	Scelionidae	Scelionidae	parasitoid
Isopoda	Armadillidiidae	Armadillidium_vulgare	other
Isopoda	Ligiidae	Ligidium_hypnorum	other
Isopoda	Philosciidae	Philoscia_muscorum	other
Isopoda	Trachelipodidae	Trachelipus_rathkii	other
Isopoda	Trichoniscidae	Hyloniscus_riparius	other
Julida	Blaniulidae	Blaniulus_guttulatus	other
Julida	Julidae	Unciger_foetidus	other
Lepidoptera	Nymphalidae	Helconinae	herbivore
Lithobiomorpha	Lithobiidae	Lithobius_austriacus	predator
Lithobiomorpha	Lithobiidae	Lithobius_forficatus	predator
Lithobiomorpha	Lithobiidae	Lithobius_microps	predator
Lithobiomorpha	Lithobiidae	Lithobius_muticus	predator
Lithobiomorpha	Lithobiidae	Lithobius_spec.	predator
Opiliones	Phalangiidae	Phalangium_opilio	predator
Opiliones	Phalangiidae	Rilaena_triangularis	predator
Opiliones	Trogulidae	Trogulus_closanicus	predator
Orthoptera	Acrididae	Chorthippus_albomarginatus	herbivore
Orthoptera	Acrididae	Chorthippus_biguttulus	herbivore
Orthoptera	Acrididae	Chorthippus_dorsatus	herbivore
Orthoptera	Acrididae	Chorthippus_parallelus	herbivore
Orthoptera	Gryllidae	Acheta_domesticus	other
Orthoptera	Tetrigidae	Tetrix_subulata	herbivore
Orthoptera	Tetrigidae	Tetrix_tenuicornis	herbivore
Orthoptera	Tettigoniidae	Pholidoptera_griseoaptera	predator
Polydesmida	Polydesmidae	Polydesmus_inconstans	other
Polydesmida	Polydesmidae	Polydesmus_superus	other
Polydesmida	Polydesmidae	Polydesmus_testaceus	other
	NA	Cylindroiulus_caereuleocinctus	other

## Sheet: BEF-China forest experiment
Order	Family	Species	Trophic level
Araneida	Araneidae	Araneidae_sp10	predator
Araneida	Araneidae	Araneidae_sp12	predator
Araneida	Araneidae	Araneidae_sp13	predator
Araneida	Araneidae	Araneidae_sp14	predator
Araneida	Araneidae	Araneidae_sp16	predator
Araneida	Araneidae	Araneidae_sp18	predator
Araneida	Araneidae	Araneidae_sp22	predator
Araneida	Araneidae	Araneidae_sp27	predator
Araneida	Araneidae	Araneidae_sp28	predator
Araneida	Araneidae	Araneidae_sp43	predator
Araneida	Araneidae	Araneidae_sp45	predator
Araneida	Araneidae	Araneidae_sp46	predator
Araneida	Araneidae	Araneidae_sp5	predator
Araneida	Araneidae	Araneidae_sp65	predator
Araneida	Araneidae	Araneidae_sp7	predator
Araneida	Araneidae	Araneidae_sp72	predator
Araneida	Araneidae	Araneidae_sp77	predator
Araneida	Araneidae	Araneidae_sp79	predator
Araneida	Araneidae	Araneidae_sp9	predator
Araneida	Araneidae	Araneus_ejusmodi_sp4	predator
Araneida	Araneidae	Araneus_ventricosus_sp38	predator
Araneida	Araneidae	Araniella_inconspicua_sp20	predator
Araneida	Araneidae	Cyclosa_sp49	predator
Araneida	Araneidae	Cyclosa_sp50	predator
Araneida	Araneidae	Cyclosa_sp52	predator
Araneida	Araneidae	Eriovixia_cavaleriei_sp62	predator
Araneida	Araneidae	Eriovixia_pseudocentrodes_sp66	predator
Araneida	Araneidae	Hypsosinga_alboria_sp3	predator
Araneida	Araneidae	Hypsosinga_pygmaea_sp59	predator
Araneida	Araneidae	Neoscona_mellotteei_sp2	predator
Araneida	Araneidae	Neoscona_scylloides_sp1	predator
Araneida	Clubionidae	Clubiona_deletrix_sp1	predator
Araneida	Clubionidae	Clubionidae_sp2	predator
Araneida	Clubionidae	Clubionidae_sp3	predator
Araneida	Clubionidae	Clubionidae_sp6	predator
Araneida	Clubionidae	Clubionidae_sp7	predator
Araneida	Clubionidae	Clubionidae_sp8	predator
Araneida	Clubionidae	Clubionidae_sp9	predator
Araneida	Corinnidae	Corinnidae_sp2	predator
Araneida	Corinnidae	Corinnidae_sp3	predator
Araneida	Ctenidae	Ctenidae_sp1	predator
Araneida	Ctenidae	Ctenidae_sp2	predator
Araneida	Linyphiidae	Linyphiidae_sp1	predator
Araneida	Linyphiidae	Linyphiidae_sp16	predator
Araneida	Linyphiidae	Linyphiidae_sp17	predator
Araneida	Linyphiidae	Linyphiidae_sp2	predator
Araneida	Linyphiidae	Linyphiidae_sp20	predator
Araneida	Linyphiidae	Linyphiidae_sp21	predator
Araneida	Linyphiidae	Linyphiidae_sp25	predator
Araneida	Linyphiidae	Linyphiidae_sp27	predator
Araneida	Linyphiidae	Linyphiidae_sp28	predator
Araneida	Linyphiidae	Linyphiidae_sp29	predator
Araneida	Linyphiidae	Linyphiidae_sp3	predator
Araneida	Linyphiidae	Linyphiidae_sp6	predator
Araneida	Linyphiidae	Linyphiidae_sp7	predator
Araneida	Linyphiidae	Linyphiidae_sp8	predator
Araneida	Linyphiidae	Linyphiidae_sp9	predator
Araneida	Linyphiidae	Neriene_emphana_sp11	predator
Araneida	Linyphiidae	Neriene_radiata_sp12	predator
Araneida	Oxyopidae	Oxyopes_forcipiformis_sp1	predator
Araneida	Oxyopidae	Oxyopes_lineatipes_sp2	predator
Araneida	Oxyopidae	Oxyopidae_sp10	predator
Araneida	Oxyopidae	Oxyopidae_sp11	predator
Araneida	Oxyopidae	Oxyopidae_sp12	predator
Araneida	Oxyopidae	Oxyopidae_sp13	predator
Araneida	Oxyopidae	Oxyopidae_sp16	predator
Araneida	Oxyopidae	Oxyopidae_sp3	predator
Araneida	Oxyopidae	Oxyopidae_sp4	predator
Araneida	Oxyopidae	Oxyopidae_sp9	predator
Araneida	Philodromidae	Philodromidae_sp3	predator
Araneida	Philodromidae	Philodromus_cespitum_sp1	predator
Araneida	Philodromidae	Philodromus_flavidus_sp2	predator
Araneida	Pisauridae	Pisauridae_sp3	predator
Araneida	Salticidae	Myrmarachne_gisti_sp1	predator
Araneida	Salticidae	Ptocasius_strupifer_sp14	predator
Araneida	Salticidae	Rhene_sp4	predator
Araneida	Salticidae	Salticidae_sp10	predator
Araneida	Salticidae	Salticidae_sp11	predator
Araneida	Salticidae	Salticidae_sp13	predator
Araneida	Salticidae	Salticidae_sp15	predator
Araneida	Salticidae	Salticidae_sp17	predator
Araneida	Salticidae	Salticidae_sp18	predator
Araneida	Salticidae	Salticidae_sp2	predator
Araneida	Salticidae	Salticidae_sp22	predator
Araneida	Salticidae	Salticidae_sp23	predator
Araneida	Salticidae	Salticidae_sp24	predator
Araneida	Salticidae	Salticidae_sp25	predator
Araneida	Salticidae	Salticidae_sp26	predator
Araneida	Salticidae	Salticidae_sp28	predator
Araneida	Salticidae	Salticidae_sp29	predator
Araneida	Salticidae	Salticidae_sp3	predator
Araneida	Salticidae	Salticidae_sp30	predator
Araneida	Salticidae	Salticidae_sp34	predator
Araneida	Salticidae	Salticidae_sp35	predator
Araneida	Salticidae	Salticidae_sp4	predator
Araneida	Salticidae	Salticidae_sp5	predator
Araneida	Salticidae	Salticidae_sp6	predator
Araneida	Salticidae	Salticidae_sp7	predator
Araneida	Salticidae	Salticidae_sp8	predator
Araneida	Salticidae	Telamonia vlijmi_sp33	predator
Araneida	Sparassidae	Sparassidae_sp2	predator
Araneida	Sparassidae	Sparassidae_sp3	predator
Araneida	Tetragnathidae	Tetragnatha_squamata_sp1	predator
Araneida	Tetragnathidae	Tetragnathidae_sp3	predator
Araneida	Tetragnathidae	Tetragnathidae_sp5	predator
Araneida	Tetragnathidae	Tetragnathidae_sp6	predator
Araneida	Tetragnathidae	Tetragnathidae_sp7	predator
Araneida	Tetragnathidae	Tetragnathidae_sp8	predator
Araneida	Theridiidae	Argyrodes_sp7	predator
Araneida	Theridiidae	Ariamnes_cylindrogaster_sp2	predator
Araneida	Theridiidae	Chrysso_pulcherrima_sp16	predator
Araneida	Theridiidae	Dipoena_submustelina_sp17	predator
Araneida	Theridiidae	Theridiidae_sp1	predator
Araneida	Theridiidae	Theridiidae_sp19	predator
Araneida	Theridiidae	Theridiidae_sp20	predator
Araneida	Theridiidae	Theridiidae_sp3	predator
Araneida	Theridiidae	Theridiidae_sp4	predator
Araneida	Theridiidae	Theridiidae_sp5	predator
Araneida	Thomisidae	Ebrechtella_tricuspidata_sp5	predator
Araneida	Thomisidae	Thomisidae_sp10	predator
Araneida	Thomisidae	Thomisidae_sp14	predator
Araneida	Thomisidae	Thomisidae_sp15	predator
Araneida	Thomisidae	Thomisidae_sp16	predator
Araneida	Thomisidae	Thomisidae_sp2	predator
Araneida	Thomisidae	Thomisidae_sp21	predator
Araneida	Thomisidae	Thomisidae_sp23	predator
Araneida	Thomisidae	Thomisidae_sp24	predator
Araneida	Thomisidae	Thomisidae_sp3	predator
Araneida	Thomisidae	Thomisidae_sp4	predator
Araneida	Thomisidae	Thomisidae_sp8	predator
Araneida	Thomisidae	Thomisus_labefactus_sp1	predator
Araneida	Thomisidae	Xysticus_ephippiafus_sp11	predator
Araneida	Thomisidae	Xysticus_sp6	predator
Blattodea	Blattellidae	Blattellidae_sp1	other
Blattodea	Blattellidae	Blattellidae_sp5	other
Blattodea	Blattellidae	Blattellidae_sp6	other
Blattodea	Blattellidae	Blattellidae_sp7	other
Blattodea	Blattellidae	Blattellidae_sp8	other
Blattodea	Polyphagidae	Polyphagidae_sp1	other
Coleoptera	Anthicidae	Anthicidae_sp1	other
Coleoptera	Anthicidae	Anthicidae_sp2	other
Coleoptera	Cantharidae	Cantharidae_sp1	predator
Coleoptera	Carabidae	Carabidae_sp6	predator
Coleoptera	Carabidae	Pentagonica_Pentagonia_sp3	predator
Coleoptera	Cerambycidae	Cerambycidae_sp3	herbivore
Coleoptera	Cerambycidae	Ephies_coccineus_sp2	herbivore
Coleoptera	Chrysomelidae	Chrysolina_aurichalcea_sp30	herbivore
Coleoptera	Chrysomelidae	Chrysomelidae_sp1	herbivore
Coleoptera	Chrysomelidae	Chrysomelidae_sp10	herbivore
Coleoptera	Chrysomelidae	Chrysomelidae_sp13	herbivore
Coleoptera	Chrysomelidae	Chrysomelidae_sp14	herbivore
Coleoptera	Chrysomelidae	Chrysomelidae_sp18	herbivore
Coleoptera	Chrysomelidae	Chrysomelidae_sp2	herbivore
Coleoptera	Chrysomelidae	Chrysomelidae_sp25	herbivore
Coleoptera	Chrysomelidae	Chrysomelidae_sp28	herbivore
Coleoptera	Chrysomelidae	Chrysomelidae_sp3	herbivore
Coleoptera	Chrysomelidae	Chrysomelidae_sp31	herbivore
Coleoptera	Chrysomelidae	Chrysomelidae_sp4	herbivore
Coleoptera	Chrysomelidae	Chrysomelidae_sp5	herbivore
Coleoptera	Chrysomelidae	Chrysomelidae_sp6	herbivore
Coleoptera	Chrysomelidae	Chrysomelidae_sp9	herbivore
Coleoptera	Cleridae	Cleridae_sp1	predator
Coleoptera	Coccinellidae	Aspidimerus_sp20	predator
Coleoptera	Coccinellidae	Calvia_muiri_sp1	predator
Coleoptera	Coccinellidae	Chilocorus_kuwanae_sp16	predator
Coleoptera	Coccinellidae	Coccinellidae_sp2	predator
Coleoptera	Coccinellidae	Coccinellidae_sp24	predator
Coleoptera	Coccinellidae	Coccinellidae_sp5	predator
Coleoptera	Coccinellidae	Coccinellidae_sp6	predator
Coleoptera	Coccinellidae	Coccinellidae_sp7	predator
Coleoptera	Coccinellidae	Coccinellidae_sp9	predator
Coleoptera	Coccinellidae	Coelophora_biplagiata_sp3	predator
Coleoptera	Coccinellidae	Coelophora_bissellata_sp4	predator
Coleoptera	Coccinellidae	Coelophora_saucia sp17	predator
Coleoptera	Curculionidae	Curculionidae_sp11	herbivore
Coleoptera	Curculionidae	Curculionidae_sp12	herbivore
Coleoptera	Curculionidae	Curculionidae_sp18	herbivore
Coleoptera	Curculionidae	Curculionidae_sp3	herbivore
Coleoptera	Curculionidae	Curculionidae_sp4	herbivore
Coleoptera	Curculionidae	Curculionidae_sp5	herbivore
Coleoptera	Curculionidae	Curculionidae_sp7	herbivore
Coleoptera	Curculionidae	Curculionidae_sp9	herbivore
Coleoptera	Curculionidae	Myllocerinus_aurolineatus_sp2	herbivore
Coleoptera	Curculionidae	Myllocerus_variabilis_sp1	herbivore
Coleoptera	Dermestidae	Dermestidae	parasitoid
Coleoptera	Elateridae	Elateridae_sp1	other
Coleoptera	Elateridae	Elateridae_sp2	other
Coleoptera	Elateridae	Elateridae_sp5	other
Coleoptera	Elateridae	Elateridae_sp6	other
Coleoptera	Elateridae	Elateridae_sp7	other
Coleoptera	Elateridae	Elateridae_sp8	other
Coleoptera	Endomychidae	Endomychidae_sp1	other
Coleoptera	Eucnemidae	Eucnemidae_sp1	other
Coleoptera	Eumolpidae	Eumolpidae_sp1	herbivore
Coleoptera	Eumolpidae	Eumolpidae_sp11	herbivore
Coleoptera	Eumolpidae	Eumolpidae_sp12	herbivore
Coleoptera	Eumolpidae	Eumolpidae_sp14	herbivore
Coleoptera	Eumolpidae	Eumolpidae_sp2	herbivore
Coleoptera	Eumolpidae	Eumolpidae_sp3	herbivore
Coleoptera	Eumolpidae	Eumolpidae_sp4	herbivore
Coleoptera	Eumolpidae	Eumolpidae_sp5	herbivore
Coleoptera	Eumolpidae	Eumolpidae_sp6	herbivore
Coleoptera	Eumolpidae	Eumolpidae_sp9	herbivore
Coleoptera	Lathridiidae	Lathridiidae_sp1	predator
Coleoptera	Lathridiidae	Lathridiidae_sp2	predator
Coleoptera	Melolonthidae	Melolonthidae_sp1	herbivore
Coleoptera	Melolonthidae	Melolonthidae_sp2	herbivore
Coleoptera	Mordellidae	Mordellidae_sp1	other
Coleoptera	Mordellidae	Mordellidae_sp2	other
Coleoptera	Scraptiidae	Scraptiidae_sp1	other
Coleoptera	Staphylinidae	Paederus_batiuculus_sp1	predator
Coleoptera	Staphylinidae	Staphylinidae_sp3	predator
Coleoptera	Tenebrionidae	Tenebrionidae_sp2	herbivore
Coleoptera	Tenebrionidae	Tenebrionidae_sp4	herbivore
Coleoptera	Tenebrionidae	Tenebrionidae_sp5	herbivore
Diptera	Bombyliidae	Anthrax_aygula	parasitoid
Diptera	Sarcophagidae	Amobia_SP1	parasitoid
Diptera	Sarcophagidae	Sarcophagidae_SP2	parasitoid
Diptera	Sarcophagidae	Sarcophagidae_SP3	parasitoid
Diptera	Sarcophagidae	Sarcophagidae_SP4	parasitoid
Diptera	Tachinidae	Tachinidae_SP1	parasitoid
Diptera	Tachinidae	Tachinidae_SP2	parasitoid
Hemiptera	Anthocoridae	Anthocoridae_sp1	predator
Hemiptera	Aphididae	Aphis_aurantii	herbivore
Hemiptera	Aphididae	Aphis_odinae	herbivore
Hemiptera	Aphididae	Eutrichosiphum_heterotrichum	herbivore
Hemiptera	Aphididae	Eutrichosiphum_pasaniae	herbivore
Hemiptera	Aphididae	Eutrichosiphum_tattakanum	herbivore
Hemiptera	Aphididae	Lachnus_tropicalis	herbivore
Hemiptera	Aphididae	Mollitrichosiphum_tenuicorpus	herbivore
Hemiptera	Aphididae	Tuberculatus_ceroerythros	herbivore
Hemiptera	Aphididae	Tuberculatus_indicus	herbivore
Hemiptera	Aphididae	Tuberculatus_querceus	herbivore
Hemiptera	Aphididae	Tuberculatus_radisectuae	herbivore
Hemiptera	Berytidae	Berytidae_sp1	herbivore
Hemiptera	Cercopidae	Cercopidae_sp1	herbivore
Hemiptera	Cercopidae	Cercopidae_sp2	herbivore
Hemiptera	Cercopidae	Cercopidae_sp3	herbivore
Hemiptera	Cicadellidae	Cicadellidae_sp15	herbivore
Hemiptera	Cicadellidae	Cicadellidae_sp18	herbivore
Hemiptera	Cicadellidae	Cicadellidae_sp2	herbivore
Hemiptera	Cicadellidae	Cicadellidae_sp21	herbivore
Hemiptera	Cicadellidae	Cicadellidae_sp22	herbivore
Hemiptera	Cicadellidae	Cicadellidae_sp29	herbivore
Hemiptera	Cicadellidae	Cicadellidae_sp4	herbivore
Hemiptera	Cicadellidae	Cicadellidae_sp5	herbivore
Hemiptera	Cicadellidae	Sophonia_spathulata_sp1	herbivore
Hemiptera	Coccidae	Coccidae_SP1	herbivore
Hemiptera	Coccidae	Coccidae_SP3	herbivore
Hemiptera	Coreidae	Coreidae_sp1	herbivore
Hemiptera	Coreidae	Coreidae_sp2	herbivore
Hemiptera	Coreidae	Coreidae_sp4	herbivore
Hemiptera	Coreidae	Coreidae_sp5	herbivore
Hemiptera	Coreidae	Coreidae_sp9	herbivore
Hemiptera	Delphacidae	Delphacidae_sp1	herbivore
Hemiptera	Dictyopharidae	Dictyopharidae_sp1	herbivore
Hemiptera	Dictyopharidae	Dictyopharidae_sp2	herbivore
Hemiptera	Dictyopharidae	Dictyopharidae_sp3	herbivore
Hemiptera	Dictyopharidae	Dictyopharidae_sp4	herbivore
Hemiptera	Flatidae	Geisha_distinctissima_sp1	herbivore
Hemiptera	Fulgoridae	Fulgoridae_sp4	herbivore
Hemiptera	Geocoridae	Geocoridae_sp1	predator
Hemiptera	Issidae	Issidae_sp2	herbivore
Hemiptera	Issidae	Issidae_sp3	herbivore
Hemiptera	Issidae	Issidae_sp4	herbivore
Hemiptera	Membracidae	Membracidae_sp1	herbivore
Hemiptera	Membracidae	Membracidae_sp2	herbivore
Hemiptera	Membracidae	Membracidae_sp5	herbivore
Hemiptera	Membracidae	Membracidae_sp6	herbivore
Hemiptera	Miridae	Miridae_sp1	herbivore
Hemiptera	Miridae	Miridae_sp5	herbivore
Hemiptera	Miridae	Miridae_sp8	herbivore
Hemiptera	Monophlebidae	Drosicha_SP1	herbivore
Hemiptera	Nabidae	Nabidae_sp1	predator
Hemiptera	Pentatomidae	Menida_lata_sp16	herbivore
Hemiptera	Pentatomidae	Pentatomidae_sp11	herbivore
Hemiptera	Pentatomidae	Pentatomidae_sp13	herbivore
Hemiptera	Pentatomidae	Pentatomidae_sp14	herbivore
Hemiptera	Pentatomidae	Pentatomidae_sp15	herbivore
Hemiptera	Pentatomidae	Pentatomidae_sp17	herbivore
Hemiptera	Pentatomidae	Pentatomidae_sp18	herbivore
Hemiptera	Pentatomidae	Pentatomidae_sp20	herbivore
Hemiptera	Pentatomidae	Pentatomidae_sp28	herbivore
Hemiptera	Pentatomidae	Pentatomidae_sp4	herbivore
Hemiptera	Pentatomidae	Pentatomidae_sp5	herbivore
Hemiptera	Pentatomidae	Pentatomidae_sp7	herbivore
Hemiptera	Pentatomidae	PlautiaStal_sp15	herbivore
Hemiptera	Plataspidae	Plataspidae_sp2	herbivore
Hemiptera	Plataspidae	Plataspidae_sp3	herbivore
Hemiptera	Plataspidae	Plataspidae_sp4	herbivore
Hemiptera	Plataspidae	Plataspidae_sp5	herbivore
Hemiptera	Pseudococcidae	Pseudococcidae_SP1	herbivore
Hemiptera	Psyllidae	Psyllidae_sp1	herbivore
Hemiptera	Pyrrhocoridae	Pyrrhocoridae_sp2	herbivore
Hemiptera	Reduviidae	Reduviidae_sp1	predator
Hemiptera	Reduviidae	Reduviidae_sp5	predator
Hemiptera	Reduviidae	Reduviidae_sp6	predator
Hemiptera	Reduviidae	Reduviidae_sp7	predator
Hemiptera	Reduviidae	Reduviidae_sp8	predator
Hemiptera	Rhyparochromidae	Rhyparochromidae_sp1	herbivore
Hemiptera	Tessaratomidae	Tessaratomidae_sp2	herbivore
Hymenoptera	Braconidae	Aphanteles_SP1	parasitoid
Hymenoptera	Braconidae	Braconidae_SP1	parasitoid
Hymenoptera	Chrysididae	Chrysis_smaragdula	parasitoid
Hymenoptera	Chrysididae	Primeuchroeus_kansitakuanus	parasitoid
Hymenoptera	Chrysididae	Trichrysis_cyanea	parasitoid
Hymenoptera	Crabonidae	Pison_SP1	(predator)
Hymenoptera	Crabonidae	Polemistus_SP1	(predator)
Hymenoptera	Crabonidae	Rhopalum_SP1	(predator)
Hymenoptera	Eulophidae	Melittobia_clavicornis	parasitoid
Hymenoptera	Eulophidae	Melittobia_SP1	parasitoid
Hymenoptera	Eulophidae	Melittobia_SP2	parasitoid
Hymenoptera	Eurytomidae	Eurytoma_SP1	parasitoid
Hymenoptera	Formicidae	Camponotus_vitiosus	other
Hymenoptera	Formicidae	Crematogaster_cf._nawai	other
Hymenoptera	Formicidae	Crematogaster_rogenhoferi	other
Hymenoptera	Formicidae	Iridomyrmex_anceps	other
Hymenoptera	Formicidae	Lepisiota_cf._capensis	other
Hymenoptera	Formicidae	Ochetellus_glaber	other
Hymenoptera	Formicidae	Paraparatrechina_sauteri	other
Hymenoptera	Formicidae	Pheidole_noda	other
Hymenoptera	Formicidae	Polyrhachis_dives	other
Hymenoptera	Formicidae	Polyrhachis_illaudata	other
Hymenoptera	Formicidae	Pristomyrmex_punctatus	other
Hymenoptera	Formicidae	Tapinoma_melanocephalum	other
Hymenoptera	Formicidae	Technomyrmex_brunneus	other
Hymenoptera	Formicidae	Tetramorium_wroughtonii	other
Hymenoptera	Ichneumonidae	Ichneumonidae_SP1	parasitoid
Hymenoptera	Ichneumonidae	Ichneumonidae_SP3	parasitoid
Hymenoptera	Ichneumonidae	Ichneumonidae_SP6	parasitoid
Hymenoptera	Ichneumonidae	Ichneumonidae_SP7	parasitoid
Hymenoptera	Ichneumonidae	Ichneumonidae_SP8	parasitoid
Hymenoptera	Leucopsidae	Leucospis_japonica	parasitoid
Hymenoptera	Megachilidae	Coelioxys_brevicaudata	parasitoid
Hymenoptera	Megachilidae	Coelioxys_fenestrata	parasitoid
Hymenoptera	Megachilidae	Coelioxys_SP4	parasitoid
Hymenoptera	Megachilidae	Euaspis_basalis	parasitoid
Hymenoptera	Megachilidae	Euaspis_SP1	parasitoid
Hymenoptera	Megachilidae	Heriades_sauteri	other
Hymenoptera	Megachilidae	Hoplitis_carinotarsa	other
Hymenoptera	Megachilidae	Megachile_abluta	other
Hymenoptera	Megachilidae	Megachile_disjunctiformis	other
Hymenoptera	Megachilidae	Megachile_monticola	other
Hymenoptera	Megachilidae	Megachile_rixator	other
Hymenoptera	Megachilidae	Megachile_sculpturalis	other
Hymenoptera	Megachilidae	Megachile_spissula	other
Hymenoptera	Megachilidae	Nitela_SP2	other
Hymenoptera	Megachilidae	Osmia_taurus	other
Hymenoptera	Perilampidae	Perilampidae	parasitoid
Hymenoptera	Pompilidae	Auplopus_carbonarius	(predator)
Hymenoptera	Pompilidae	Deuteragenia_osarium	(predator)
Hymenoptera	Pompilidae	Deuteragenia_SP2	(predator)
Hymenoptera	Pompilidae	Pompilidae_SP1	(predator)
Hymenoptera	Spehcidae	Sceliphron_deforme_deforme	(predator)
Hymenoptera	Sphecidae	Isodontia_nigella	(predator)
Hymenoptera	Sphecidae	Trypoxylon_Sp1	(predator)
Hymenoptera	Sphecidae	Trypoxylon_SP2	(predator)
Hymenoptera	Trigonalyidae	Lycogaster_nigralva	parasitoid
Hymenoptera	Trigonalyidae	Lycogaster_violaceipennis	parasitoid
Hymenoptera	Vespidae	Allorhynchium_chinense	(predator)
Hymenoptera	Vespidae	Anterhynchium_flavomarginatum_curvimaculatum	(predator)
Hymenoptera	Vespidae	Discoelius_wangi	(predator)
Hymenoptera	Vespidae	Epsilon_fujianensis	(predator)
Hymenoptera	Vespidae	Eumenes_quadratus_quadratus	(predator)
Hymenoptera	Vespidae	Eumenes_quadratus_urainus	(predator)
Hymenoptera	Vespidae	Euodynerus_quadrifasciatus	(predator)
Hymenoptera	Vespidae	Orancistrocerus_drewseni	(predator)
Hymenoptera	Vespidae	Subancistrocerus_kankauensis	(predator)
Lepidoptera		Ctenuchidae_sp1	herbivore
Lepidoptera		Eutelia_adulatricoides_sp255	herbivore
Lepidoptera		Lepidoptera_sp1	herbivore
Lepidoptera		Lepidoptera_sp10	herbivore
Lepidoptera		Lepidoptera_sp100	herbivore
Lepidoptera		Lepidoptera_sp105	herbivore
Lepidoptera		Lepidoptera_sp108	herbivore
Lepidoptera		Lepidoptera_sp11	herbivore
Lepidoptera		Lepidoptera_sp110	herbivore
Lepidoptera		Lepidoptera_sp111	herbivore
Lepidoptera		Lepidoptera_sp114	herbivore
Lepidoptera		Lepidoptera_sp117	herbivore
Lepidoptera		Lepidoptera_sp118	herbivore
Lepidoptera		Lepidoptera_sp119	herbivore
Lepidoptera		Lepidoptera_sp12	herbivore
Lepidoptera		Lepidoptera_sp122	herbivore
Lepidoptera		Lepidoptera_sp124	herbivore
Lepidoptera		Lepidoptera_sp127	herbivore
Lepidoptera		Lepidoptera_sp133	herbivore
Lepidoptera		Lepidoptera_sp136	herbivore
Lepidoptera		Lepidoptera_sp137	herbivore
Lepidoptera		Lepidoptera_sp147	herbivore
Lepidoptera		Lepidoptera_sp15	herbivore
Lepidoptera		Lepidoptera_sp150	herbivore
Lepidoptera		Lepidoptera_sp157	herbivore
Lepidoptera		Lepidoptera_sp16	herbivore
Lepidoptera		Lepidoptera_sp165	herbivore
Lepidoptera		Lepidoptera_sp2	herbivore
Lepidoptera		Lepidoptera_sp21	herbivore
Lepidoptera		Lepidoptera_sp22	herbivore
Lepidoptera		Lepidoptera_sp24	herbivore
Lepidoptera		Lepidoptera_sp25	herbivore
Lepidoptera		Lepidoptera_sp26	herbivore
Lepidoptera		Lepidoptera_sp27	herbivore
Lepidoptera		Lepidoptera_sp28	herbivore
Lepidoptera		Lepidoptera_sp29	herbivore
Lepidoptera		Lepidoptera_sp3	herbivore
Lepidoptera		Lepidoptera_sp34	herbivore
Lepidoptera		Lepidoptera_sp37	herbivore
Lepidoptera		Lepidoptera_sp38	herbivore
Lepidoptera		Lepidoptera_sp39	herbivore
Lepidoptera		Lepidoptera_sp4	herbivore
Lepidoptera		Lepidoptera_sp41	herbivore
Lepidoptera		Lepidoptera_sp42	herbivore
Lepidoptera		Lepidoptera_sp43	herbivore
Lepidoptera		Lepidoptera_sp44	herbivore
Lepidoptera		Lepidoptera_sp46	herbivore
Lepidoptera		Lepidoptera_sp48	herbivore
Lepidoptera		Lepidoptera_sp5	herbivore
Lepidoptera		Lepidoptera_sp50	herbivore
Lepidoptera		Lepidoptera_sp51	herbivore
Lepidoptera		Lepidoptera_sp52	herbivore
Lepidoptera		Lepidoptera_sp53	herbivore
Lepidoptera		Lepidoptera_sp54	herbivore
Lepidoptera		Lepidoptera_sp55	herbivore
Lepidoptera		Lepidoptera_sp57	herbivore
Lepidoptera		Lepidoptera_sp58	herbivore
Lepidoptera		Lepidoptera_sp6	herbivore
Lepidoptera		Lepidoptera_sp62	herbivore
Lepidoptera		Lepidoptera_sp63	herbivore
Lepidoptera		Lepidoptera_sp64	herbivore
Lepidoptera		Lepidoptera_sp65	herbivore
Lepidoptera		Lepidoptera_sp68	herbivore
Lepidoptera		Lepidoptera_sp7	herbivore
Lepidoptera		Lepidoptera_sp70	herbivore
Lepidoptera		Lepidoptera_sp71	herbivore
Lepidoptera		Lepidoptera_sp72	herbivore
Lepidoptera		Lepidoptera_sp73	herbivore
Lepidoptera		Lepidoptera_sp74	herbivore
Lepidoptera		Lepidoptera_sp75	herbivore
Lepidoptera		Lepidoptera_sp77	herbivore
Lepidoptera		Lepidoptera_sp78	herbivore
Lepidoptera		Lepidoptera_sp79	herbivore
Lepidoptera		Lepidoptera_sp82	herbivore
Lepidoptera		Lepidoptera_sp83	herbivore
Lepidoptera		Lepidoptera_sp84	herbivore
Lepidoptera		Lepidoptera_sp86	herbivore
Lepidoptera		Lepidoptera_sp87	herbivore
Lepidoptera		Lepidoptera_sp88	herbivore
Lepidoptera		Lepidoptera_sp9	herbivore
Lepidoptera		Lepidoptera_sp91	herbivore
Lepidoptera		Lepidoptera_sp94	herbivore
Lepidoptera		Lepidoptera_sp98	herbivore
Lepidoptera		Noctuidae_sp49	herbivore
Lepidoptera		Notodontidae_sp1	herbivore
Mantodea	Mantodea	Hymenopodidae_sp2	predator
Mantodea	Mantodea	Mantidae_sp1	predator
Mantodea	Mantodea	Mantidae_sp2	predator
Mantodea	Mantodea	Mantidae_sp3	predator
Mantodea	Mantodea	Mantidae_sp4	predator
Orthoptera	Acrididae	Acrididae_sp11	herbivore
Orthoptera	Acrididae	Acrididae_sp17	herbivore
Orthoptera	Acrididae	Acrididae_sp2	herbivore
Orthoptera	Acrididae	Acrididae_sp4	herbivore
Orthoptera	Acrididae	Acrididae_sp6	herbivore
Orthoptera	Acrididae	Acrididae_sp7	herbivore
Orthoptera	Acrididae	Acrididae_sp8	herbivore
Orthoptera	Acrididae	Acrididae_sp9	herbivore
Orthoptera	Eneopteridae	Eneopteridae_sp1	herbivore
Orthoptera	Eumaxtacidae	Eumaxtacidae_sp1	herbivore
Orthoptera	Eumaxtacidae	Eumaxtacidae_sp2	herbivore
Orthoptera	Eumaxtacidae	Eumaxtacidae_sp3	herbivore
Orthoptera	Eumaxtacidae	Eumaxtacidae_sp4	herbivore
Orthoptera	Gryllacrididae	Gryllacrididae_sp1	predator
Orthoptera	Gryllacrididae	Gryllacrididae_sp2	predator
Orthoptera	Gryllidae	Gryllidae_sp1	herbivore
Orthoptera	Meconematidae	Meconematidae_sp1	predator
Orthoptera	Meconematidae	Meconematidae_sp2	predator
Orthoptera	Oecanthidae	Oecanthidae_sp1	herbivore
Orthoptera	Oecanthidae	Oecanthidae_sp2	herbivore
Orthoptera	Orthoptera	Pseudophyllidae_sp5	herbivore
Orthoptera	Phaneropteridae	ElimaeaStal__sp18	herbivore
Orthoptera	Phaneropteridae	Phaneropteridae_sp1	herbivore
Orthoptera	Phaneropteridae	Phaneropteridae_sp15	herbivore
Orthoptera	Phaneropteridae	Phaneropteridae_sp16	herbivore
Orthoptera	Phaneropteridae	Phaneropteridae_sp18	herbivore
Orthoptera	Phaneropteridae	Phaneropteridae_sp2	herbivore
Orthoptera	Phaneropteridae	Phaneropteridae_sp22	herbivore
Orthoptera	Phaneropteridae	Phaneropteridae_sp23	herbivore
Orthoptera	Phaneropteridae	Phaneropteridae_sp24	herbivore
Orthoptera	Phaneropteridae	Phaneropteridae_sp3	herbivore
Orthoptera	Phaneropteridae	Phaneropteridae_sp4	herbivore
Orthoptera	Phaneropteridae	Phaneropteridae_sp7	herbivore
Orthoptera	Phaneropteridae	Phaneropteridae_sp9	herbivore
Orthoptera	Pseudophyllidae	Pseudophyllidae_sp1	herbivore
Orthoptera	Pseudophyllidae	Pseudophyllidae_sp2	herbivore
Orthoptera	Pseudophyllidae	Pseudophyllidae_sp5	herbivore
Orthoptera	Trigonidiidae	Trigonidium_cicindeloides_sp1	herbivore
Psocoptera	Dolabellopsocidae	Dolabellopsocidae_sp1	other
Psocoptera	Psocidae	Psocidae_sp1	other
Psocoptera	Psocidae	Psocidae_sp2	other
Psocoptera	Psocidae	Psocidae_sp3	other
Psocoptera	Psocidae	Psocidae_sp4	other
Psocoptera	Psocidae	Psocidae_sp7	other
Psocoptera	Psocidae	Psocidae_sp8	other
Strepsiptera		Strepsiptera	parasitoid
Thysanoptera	Thripidae	Thripidae_sp1	herbivore
Thysanoptera	Thripidae	Thripidae_sp3	herbivore
