# Supplementary material for: Multiple plant diversity components drive consumer communities across ecosystems
Source: Nat Commun. 2019 Mar 29;10:1460. doi: 10.1038/s41467-019-09448-8 (PMC6440984; doi:10.1038/s41467-019-09448-8)
Supplement: Supplementary file 6 — Source Data [file 41467_2019_9448_MOESM6_ESM.xlsx]

## Sheet: Figure 1
Figure 1
a)	Respone ~ Predictor	Stand. Est.	P (bootstr.)			b)	Respone ~ Predictor	Stand. Est.	P (bootstr.)			c)	Forest (species richness data, log-transformed and corrected for sampled trees)							Grassland (species richness data, log-transformed)
	Functional diversity ~						Functional diversity ~
	Tree species richness	0.686	< 0.001				Plant species richness	0.686	< 0.001				Overall	Herbivores	Predators	Parasitoids	Treerichness			Overall	Herbivores	Predators	Parasitoids	Plantrichness
	Tree biomass ~						Plant biomass ~						3.95781	2.69214	2.18596	2.53349	0.693147			4.36945	2.94444	3.71357	2.30259	1.09861
	Tree species richness	0.469	< 0.001				Tree species richness	0.23	0.044				3.76047	2.71762	2.58755	0.717396	0			4.30406	2.70805	3.85015	1.38629	0.693147
	Vertical structural stratification ~						Vertical structural stratification ~						3.82778	2.67356	2.44522	1.64388	0			4.29046	2.99573	3.78419	1.09861	1.38629
	Tree biomass	0.713	< 0.001				Plant species richness	0.208	0.008				4.02552	3.24318	2.83638	1.41967	0			4.33073	2.99573	3.66356	2.30259	1.38629
	Horizontal structural variation ~						Plant biomass	0.376	< 0.001				4.12636	3.10164	2.8488	2.09197	1.38629			4.29046	2.89037	3.68888	2.19722	0.693147
	Tree species richness	-0.339	0.008				Horizontal structural variation ~						3.61173	2.54148	2.32695	1.41748	0.693147			4.38203	2.99573	3.82864	2.07944	0.693147
	Tree biomass	0.504	< 0.001				Plant biomass	-0.399	< 0.001				3.52296	2.51648	2.66851	0.698329	0.693147			4.04305	2.63906	3.3673	1.60944	0
	Arthropod abundance ~						Arthropod abundance ~						4.2851	3.20963	3.45697	1.39148	0.693147			4.27667	3.13549	3.58352	1.79176	1.38629
	Functional diversity	0.382	0.001				Functional diversity	0.203	0.047				3.90381	3.1073	2.83242	1.12641	0			4.3438	3.21888	3.63759	1.60944	0.693147
	Vertical structural stratification	0.292	0.034				Vertical structural stratification	-0.214	0.083				4.19453	3.35151	2.9692	1.81355	2.77259			4.17439	3.04452	3.52636	1.38629	0.693147
	Arthropod species richness ~						Arthropod species richness ~						3.70084	2.37885	2.9289	1.10065	0			4.20469	2.70805	3.73767	1.79176	0
	Tree species richness	0.464	< 0.001				Functional diversity	0.234	0.003				3.92837	3.33845	2.65686	1.393	0			4.17439	3.13549	3.49651	1.60944	1.09861
	Horizontal structural variation	-0.224	0.032				Vertical structural stratification	0.179	0.022				4.21038	3.18718	3.11116	2.21648	1.38629			4.38203	3.29584	3.68888	2.19722	2.07944
	Arthropod abundance	0.374	0.014				Trait composition 1	-0.198	0.007				4.10262	3.33549	2.98479	1.11254	3.17805			4.06044	2.48491	3.33221	2.19722	0
							Arthropod abundance	0.658	< 0.001				3.81756	1.77872	2.71804	2.15527	0			3.89182	2.48491	3.33221	0.693147	1.09861
													4.0488	3.1786	2.94888	1.11115	1.38629			4.30406	3.17805	3.66356	1.94591	1.09861
	R²												4.24111	3.24192	3.1014	2.65959	0.693147			4.09434	2.89037	3.58352	1.38629	1.09861
	Variable	Estimate					R²						4.12317	2.98737	3.03723	1.97485	0.693147			4.12713	2.77259	3.61092	1.38629	0.693147
	Functional diversity	0.471					Variable	Estimate					3.91018	2.69214	3.13042	1.35484	0.693147			4.21951	2.89037	3.58352	2.07944	0
	Tree biomass	0.22					Functional diversity	0.471					3.64728	3.20467	2.68184	-0.0964405	0.693147			3.95124	2.77259	3.29584	1.38629	0.693147
	Vertical structural stratification	0.508					Plant biomass	0.05					3.80809	2.86477	2.72358	1.12756	0			4.55388	3.43399	3.78419	2.30259	1.38629
	Horizontal structural variation	0.209					Vertical structural stratification	0.22					3.74558	2.58411	2.43584	2.10607	2.07944			4.23411	2.77259	3.52636	2.56495	1.09861
	Arthropod abundance	0.25					Horizontal structural variation	0.159					4.01479	3.20912	2.67652	1.62997	2.07944			4.35671	3.17805	3.73767	1.60944	1.38629
	Arthropod species richness	0.55					Arthropod abundance	0.07					4.17693	3.44669	2.69251	2.08148	1.38629			4.38203	3.21888	3.68888	2.3979	1.09861
							Arthropod species richness	0.58					4.06766	2.96978	3.16408	1.12524	0.693147			4.07754	2.56495	3.46574	2.07944	1.09861
													3.71243	1.72145	2.98175	1.77978	0			3.95124	2.19722	3.55535	0	0
													3.95818	2.69512	3.10193	1.59552	2.07944			4.30406	2.94444	3.66356	1.79176	0.693147
													3.95605	2.86769	3.07288	1.3945	1.38629			4.20469	2.99573	3.4012	2.19722	0
													3.76153	2.73868	2.96807	0.696772	0.693147			4.40672	3.13549	3.78419	1.79176	0.693147
													3.9203	3.12785	2.98479	1.11254	0.693147			4.45435	3.21888	3.85015	1.60944	1.38629
													3.71963	2.35466	2.88948	1.62336	0			4.46591	3.09104	3.78419	2.48491	0.693147
													3.55875	2.36151	2.25656	1.73085	0			4.2485	2.83321	3.71357	1.79176	0
													3.83577	2.24079	3.29364	1.60478	0.693147			4.29046	2.70805	3.7612	1.79176	1.38629
													4.08865	2.95608	3.1876	1.82405	1.38629			4.35671	2.77259	3.85015	2.07944	1.38629
													4.16147	3.12785	3.15184	2.09337	2.07944			4.40672	2.94444	3.82864	1.38629	1.09861
													3.98258	3.12838	2.87061	1.80143	0			4.39445	3.09104	3.68888	2.19722	0.693147
													3.85278	2.93166	2.6063	1.40809	0			4.51086	2.77259	4.00733	2.3979	1.38629
													4.13342	3.16501	3.15336	1.74981	1.38629			4.44265	3.13549	3.85015	1.94591	1.38629
													3.85674	2.68885	2.8265	1.83051	1.38629			4.41884	2.99573	3.78419	2.3979	1.09861
													4.41901	3.62395	3.40259	1.98842	2.77259			4.29046	2.99573	3.7612	1.09861	0
													4.40186	3.78332	2.96714	1.75781	3.17805			4.31749	2.83321	3.71357	1.79176	0
													3.53732	2.17108	2.85948	1.41054	0			3.78419	2.48491	2.99573	1.79176	1.09861
													3.83885	2.89554	2.79202	1.58939	0.693147			4.18966	2.56495	3.68888	1.09861	0
													3.7586	2.63517	2.76942	1.09903	0.693147			4.35671	2.77259	3.89182	1.79176	1.09861
													3.87472	2.42191	3.06136	1.40159	0			4.39445	2.99573	3.85015	2.07944	1.38629
													3.85186	2.57821	3.07754	1.41967	0			4.5326	2.99573	3.85015	2.56495	0.693147
																				4.31749	2.94444	3.68888	2.19722	0.693147
																				4.47734	3.13549	3.82864	2.07944	2.07944
																				4.2485	2.77259	3.63759	1.94591	0.693147
																				4.5326	3.21888	3.8712	2.19722	1.38629
																				4.20469	2.77259	3.7612	1.38629	1.09861
																				4.07754	2.63906	3.4012	2.07944	1.09861
																				4.09434	2.07944	3.73767	1.09861	0.693147
																				4.00733	1.79176	3.66356	0.693147	0.693147
																				4.43082	2.99573	3.78419	2.3979	1.09861
																				4.36945	2.83321	3.80666	2.19722	0.693147
																				4.39445	2.89037	3.71357	2.3979	1.09861
																				4.35671	3.17805	3.63759	1.94591	0
																				4.3438	2.89037	3.73767	2.19722	0.693147
																				4.41884	2.94444	3.89182	1.79176	0.693147
																				4.31749	3.13549	3.43399	2.19722	0.693147
																				4.30406	2.94444	3.63759	2.30259	0.693147
																				4.29046	2.83321	3.66356	2.07944	0.693147
																				4.45435	3.2581	3.71357	2.07944	1.09861
																				4.38203	2.99573	3.78419	1.79176	1.09861
																				4.3438	3.17805	3.58352	2.07944	0
																				4.43082	2.94444	3.89182	1.60944	0.693147
																				4.46591	3.17805	3.73767	2.56495	0.693147
																				4.23411	2.94444	3.63759	0.693147	0.693147
																				4.51086	3.21888	3.89182	1.60944	1.38629
																				4.47734	3.33221	3.7612	2.07944	0.693147
																				4.31749	2.56495	3.85015	1.60944	0.693147
																				4.23411	3.13549	3.43399	2.07944	1.38629
																				4.36945	3.09104	3.7612	1.60944	0
																				4.3438	3.04452	3.66356	1.60944	1.38629
																				4.26268	3.09104	3.49651	2.19722	1.09861
																				4.43082	3.21888	3.80666	2.30259	0.693147
																				4.41884	3.3673	3.63759	2.30259	1.38629
																				4.3438	3.21888	3.49651	2.19722	1.09861
																				4.48864	3.2581	3.73767	1.60944	1.38629
																				4.39445	2.99573	3.80666	2.3979	0.693147
																				4.43082	2.94444	3.85015	2.07944	0
																				4.3438	3.09104	3.66356	1.94591	0.693147
																				4.15888	2.63906	3.61092	1.60944	1.09861
																				4.39445	2.99573	3.68888	2.07944	1.09861
																				4.33073	3.04452	3.78419	1.94591	1.09861
																				4.30406	3.04452	3.73767	1.79176	0
																				4.14314	2.89037	3.58352	1.09861	0
																				4.20469	2.63906	3.66356	1.09861	0.693147
																				4.31749	2.56495	3.85015	2.30259	1.38629
																				4.2485	2.89037	3.58352	2.07944	0.693147
																				4.55388	3.3673	3.8712	1.94591	1.09861

## Sheet: Figure 2
Figure 2
a)	Respone ~ Predictor	Stand. Est.	P (bootstr.)		b)	Respone ~ Predictor	Stand. Est.	P (bootstr.)		c)	Respone ~ Predictor	Stand. Est.	P (bootstr.)		d)	Respone ~ Predictor	Stand. Est.	P (bootstr.)		e)	Respone ~ Predictor	Stand. Est.	P (bootstr.)		f)	Respone ~ Predictor	Stand. Est.	P (bootstr.)
	Functional diversity ~					Functional diversity ~					Functional diversity ~					Functional diversity ~					Functional diversity ~					Functional diversity ~
	Tree species richness	0.686	< 0.001			Tree species richness	0.686	< 0.001			Tree species richness	0.686	0			Plant species richness	0.686	< 0.001			Plant species richness	0.686	< 0.001			Plant species richness	0.686	< 0.001
	Tree biomass ~					Tree biomass ~					Tree biomass ~					Trait composition 2 ~					Trait composition 2 ~					Trait composition 2 ~
	Tree species richness	0.469	< 0.001			Tree species richness	0.469	0.001			Tree species richness	0.469	0.001			Tree species richness	-0.19	0.095			Plant species richness	-0.19	0.085			Plant species richness	-0.19	0.08
	Vertical structural stratification ~					Vertical structural stratification ~					Vertical structural stratification ~					Plant biomass ~					Plant biomass ~					Plant biomass ~
	Tree biomass	0.713	< 0.001			Tree biomass	0.713	< 0.001			Tree biomass	0.713	0			Tree species richness	0.23	0.044			Plant species richness	0.23	0.039			Plant species richness	0.23	0.041
	Horizontal structural variation ~					Horizontal structural variation ~					Horizontal structural variation ~					Vertical structural stratification ~					Vertical structural stratification ~					Vertical structural stratification ~
	Tree species richness	-0.339	0.011			Tree species richness	-0.339	0.008			Tree species richness	-0.339	0.01			Plant species richness	0.208	0.009			Plant species richness	0.178	0.028			Plant species richness	0.208	0.007
	Tree biomass	0.504	< 0.001			Tree biomass	0.504	0.001			Tree biomass	0.504	0.001			Plant biomass	0.383	< 0.001			Plant biomass	0.425	< 0.001			Plant biomass	0.376	< 0.001
	Arthropod abundance ~					Arthropod abundance ~					Arthropod abundance ~					Horizontal structural variation ~					Horizontal structural variation ~					Horizontal structural variation ~
	Tree species richness	0.351	0.001			Tree biomass	0.494	0.018			Vertical structural stratification	0.4	0.001			Plant biomass	-0.399	< 0.001			Plant biomass	-0.442	< 0.001			Plant biomass	-0.399	< 0.001
	Arthropod species richness ~					Trait composition 1	-0.293	0.001			Arthropod species richness ~					Arthropod abundance ~					Arthropod abundance ~					Arthropod abundance ~
	Tree species richness	0.394	0.001			Vertical structural stratification	-0.743	< 0.001			Vertical structural stratification	0.191	0.028			Functional diversity	0.284	0.003			Functional diversity	0.204	0.051			Functional diversity	0.34	< 0.001
	Horizontal structural variation	-0.258	0.021			Arthropod species richness ~					Arthropod abundance	0.754	0			Vertical structural stratification	-0.347	< 0.001			Trait composition 2	0.249	0.004			Trait composition 2	0.397	< 0.001
	Arthropod abundance	0.42	0.018			Functional diversity	0.239	0.004								Arthropod species richness ~					Arthropod species richness ~					Plant biomass	0.333	0.003
						Arthropod abundance	0.785	< 0.001								Vertical structural stratification	0.37	< 0.001			Functional diversity	0.151	0.034			Horizontal structural variation	0.273	0.014
											R²					Trait composition 1	-0.294	< 0.001			Plant biomass	0.195	0.003			Arthropod species richness ~
	R²										Variable	Estimate				Trait composition 2	0.238	0.001			Arthropod abundance	0.67	< 0.001			Arthropod abundance	0.881	< 0.001
	Variable	Estimate				R²					Functional diversity	0.471				Arthropod abundance	0.667	< 0.001
	Functional diversity	0.471				Variable	Estimate				Tree biomass	0.22
	Tree biomass	0.22				Functional diversity	0.471				Vertical structural stratification	0.508									R²					R²
	Vertical structural stratification	0.508				Tree biomass	0.22				Horizontal structural variation	0.209				R²					Variable	Estimate				Variable	Estimate
	Horizontal structural variation	0.209				Vertical structural stratification	0.508				Arthropod abundance	0.16				Variable	Estimate				Functional diversity	0.471				Functional diversity	0.471
	Arthropod abundance	0.12				Horizontal structural variation	0.209				Arthropod species richness	0.72				Functional diversity	0.471				Trait composition 2	0.036				Trait composition 2	0.036
	Arthropod species richness	0.54				Arthropod abundance	0.36									Trait composition 2	0.036				Plant biomass	0.053				Plant biomass	0.053
						Arthropod species richness	0.67									Plant biomass	0.05				Vertical structural stratification	0.247				Vertical structural stratification	0.221
																Vertical structural stratification	0.22				Horizontal structural variation	0.196				Horizontal structural variation	0.159
																Horizontal structural variation	0.159				Arthropod abundance	0.09				Arthropod abundance	0.31
																Arthropod abundance	0.16				Arthropod species richness	0.538				Arthropod species richness	0.78
																Arthropod species richness	0.533

## Sheet: Figure 3
Figure 3
a)		Absolute effect		Path 1	Path 2	Path 3
	SR direct	0.48		0.46	0.0231
	SR indirect	0.13		0.097014	0.035806
	FD direct	0
	FD indirect	0.14		0.1406
	SD direct	0.22		-0.22
	SD indirect	0.11		0.1073
b)		Absolute effect		Path 1	Path 2	Path 3
	SR direct	0.42		0.39	0.0273
	SR indirect	0.15		0.147
	FD direct	0
	FD indirect	0
	SD direct	0.26		-0.26
	SD indirect	0
c)		Absolute effect		Path 1	Path 2	Path 3
	SR direct	0.14		0.144
	SR indirect	0.01		0.181937	-0.195081
	FD direct	0.24		0.24
	FD indirect	0.23		-0.2291
	SD direct	0
	SD indirect	0.58		-0.5846
d)		Absolute effect		Path 1	Path 2	Path 3
	SR direct	0.06		0.063403
	SR indirect	0.1		0.10011
	FD direct	0
	FD indirect	0
	SD direct	0.19		0.19
	SD indirect	0.3		0.3
e)		Absolute effect		Path 1	Path 2	Path 3
	SR direct	0.21		0.1587	0.053532
	SR indirect	0.09		0.09108
	FD direct	0.03		0.23	-0.2
	FD indirect	0.13		0.132
	SD direct	0.18		0.18
	SD indirect	0
f)		Absolute effect		Path 1	Path 2	Path 3
	SR direct	0.11		0.110038
	SR indirect	0.06		-0.06
	FD direct	0.05		-0.29	0.24
	FD indirect	0.19		0.1876
	SD direct	0.37		0.37
	SD indirect	0.23		-0.2345
g)		Absolute effect		Path 1	Path 2	Path 3
	SR direct	0.15		0.1035	0.046
	SR indirect	0
	FD direct	0.15		0.15
	FD indirect	0.17		0.1675
	SD direct	0
	SD indirect	0
g)
		Absolute effect (without pitfall traps)		Path 1	Path 2	Path 3
	SR direct	0
	SR indirect	0.14		-0.2444	0.304842	0.0782757
	FD direct	0
	FD indirect	0.44		0.4418
	SD direct	0
	SD indirect	0.26		0.2632
h)		Absolute effect		Path 1	Path 2	Path 3
	SR direct	0
	SR indirect	0.26		0.21114	0.06831	-0.022356
	FD direct	0
	FD indirect	0.67		0.36	0.306
	SD direct	0
	SD indirect	0.24		0.243

## Sheet: Figure S2
Figure S2
		Respone ~ Predictor	Stand. Est.	P (bootstr.)
		Functional diversity ~
		Plant species richness	0.686	< 0.001
		Trait composition 2 ~
		Tree species richness	-0.19	0.1
		Plant biomass ~
		Tree species richness	0.23	0.034
		Vertical structural stratification ~
		Plant species richness	0.208	0.007
		Plant biomass	0.376	< 0.001
		Horizontal structural variation ~
		Plant biomass	-0.399	< 0.001
		Arthropod abundance ~
		Tree species richness	-0.262	0.047
		Vertical structural stratification	0.275	0.007
		Functional diversity	0.467	< 0.001
		Arthropod species richness ~
		Arthropod abundance	0.939	< 0.001
		R²
		Variable	Estimate
		Functional diversity	0.471
		Trait composition 2	0.036
		Plant biomass	0.053
		Vertical structural stratification	0.221
		Horizontal structural variation	0.159
		Arthropod abundance	0.204
		Arthropod species richness	0.882
